# Supplementary material for: High-Molecular-Weight Exopolysaccharides Production from Tuber brochii Cultivated by Submerged Fermentation
Source: Int J Mol Sci. 2023 Mar 2;24(5):4875. doi: 10.3390/ijms24054875 (PMC10002917; doi:10.3390/ijms24054875)
Supplement: Supplementary file 1 [file ijms-24-04875-s001.zip]

Archive with 1 entries (1 files):
- ijms-2197382-supplementary.pdf
